# Supplementary material for: Exploring the Anticancer Activity of Tamoxifen-Based Metal Complexes Targeting Mitochondria
Source: J Med Chem. 2023 Jul 6;66(14):9823–41. doi: 10.1021/acs.jmedchem.3c00617 (PMC10388301; doi:10.1021/acs.jmedchem.3c00617)
Supplement: Supplementary file 2 — jm3c00617_si_002.csv [file jm3c00617_si_002.csv]

Compound	SMILES						MCF-7 EC50 (µM)	MDA-MB-231 EC50 (µM)
AuTAML	CC/C(C1=CC(C2=[N]([Au+]3(Cl)Cl)C=CC=C2)=[N]3C=C1)=C(C4=CC=C(OC)C=C4)\C5=CC=C(OC)C=C5						7.5 ± 2.4	23.5 ± 3.1
CuTAML	CC/C(C1=CC(C2=[N]([Cu]3(Cl)Cl)C=CC=C2)=[N]3C=C1)=C(C4=CC=C(OC)C=C4)\C5=CC=C(OC)C=C5						3.1 ± 0.9	6.0 ± 1.1
